# Supplementary material for: Legume Cytosolic and Plastid Acetyl-Coenzyme—A Carboxylase Genes Differ by Evolutionary Patterns and Selection Pressure Schemes Acting before and after Whole-Genome Duplications
Source: Genes (Basel). 2018 Nov 21;9(11):563. doi: 10.3390/genes9110563 (PMC6265850; doi:10.3390/genes9110563)
Supplement: Supplementary file 1 [file genes-09-00563-s001.zip]

Archive with 2 entries (2 files):
- Supplementary-fig-final.docx
- Supplementary-tab-final.docx
